# Supplementary material for: Caveolin-1 Attenuates Excitotoxic Signaling by Regulating NMDA, AMPA, and Kainate Receptor-Mediated Calcium Influx in Hippocampal Neuronal Cultures
Source: Int J Mol Sci. 2026 Jun 22;27(12):5637. doi: 10.3390/ijms27125637 (PMC13300406; doi:10.3390/ijms27125637)
Supplement: Supplementary file 1 [file ijms-27-05637-s001.zip]

Archive with 1 entries (1 files):
- ijms-4297095-supplementary.pdf
